# Supplementary material for: A Golgi apparatus-related signature for predicting prognosis and evaluating the tumor immune microenvironment of uveal melanoma
Source: Medicine (Baltimore). 2025 Jun 20;104(25):e42909. doi: 10.1097/MD.0000000000042909 (PMC12187299; doi:10.1097/MD.0000000000042909)
Supplement: Supplementary file 1 [file medi-104-e42909-s001.xlsx]

## Sheet: Supplementary materials
Table S1. Details results of univariate Cox regression analysis of GGRGs in the TCGA-UVM cohort.
gene	HR	exp(-coef)	Lower95	Upper95	p	group
CPTP	0.357622	2.79625	0.128065	0.998661	0.0497018	protective
SLCO1B1	1.31e+26	7.64e-27	1.12633	1.52e+52	0.0495476	risk
SEC24A	2.26261	0.441967	1.00183	5.11005	0.0494878	risk
CYP39A1	0.000459168	2177.85	2.16e-07	0.977415	0.0493209	protective
CYP46A1	1.87e-08	5.35129e+07	3.74e-16	0.933216	0.0491134	protective
PSAP	2.84374	0.35165	1.00437	8.05165	0.0490474	risk
NDUFS3	5.82488	0.171677	1.01059	33.5735	0.0486376	risk
NUP155	4.57505	0.218577	1.01188	20.6854	0.048234	risk
PLA1A	0.678883	1.47301	0.462312	0.996906	0.0481804	protective
PLB1	0.00223767	446.893	5.27e-06	0.950407	0.0481052	protective
ACSL6	4.34874	0.229952	1.01258	18.6765	0.0480661	risk
PINK1	0.3984	2.51004	0.16033	0.989974	0.0475171	protective
STS	2.9941	0.33399	1.01284	8.85098	0.0473629	risk
PLA2R1	8.1166	0.123204	1.0277	64.1034	0.0470466	risk
MDH2	5.94031	0.168341	1.02364	34.4725	0.0470329	risk
ETFDH	2.49463	0.400861	1.01334	6.14125	0.0467235	risk
ARV1	2.78002	0.35971	1.01636	7.60407	0.0464174	risk
GLUD1	2.37581	0.420909	1.01515	5.5602	0.0460827	risk
SEC23A	2.64852	0.37757	1.01799	6.89071	0.0458792	risk
GHITM	3.45986	0.289029	1.02453	11.684	0.0456096	risk
DHFR	2.92078	0.342374	1.02397	8.33126	0.0450422	risk
PAICS	3.12895	0.319596	1.02793	9.52437	0.0445943	risk
HMGCR	2.55025	0.392119	1.02335	6.35539	0.0444843	risk
CYP4F3	9.39e+21	1.07e-22	3.65449	2.41e+43	0.0442739	risk
INPP4B	1.7961	0.556762	1.01603	3.17509	0.0439405	risk
DGKA	3.13351	0.319131	1.03255	9.50936	0.0437462	risk
RAN	3.99603	0.250249	1.04104	15.3386	0.0435312	risk
MED6	8.80909	0.113519	1.06742	72.6984	0.0433257	risk
ACOT12	6.64e-05	15067.9	6.21e-09	0.708702	0.0420812	protective
TYMP	1.52795	0.654472	1.01584	2.29822	0.0418065	risk
SDHD	3.57892	0.279414	1.05336	12.1598	0.041025	risk
ENTPD1	0.413631	2.41761	0.177504	0.963872	0.0408338	protective
VDR	2.6066	0.383641	1.04688	6.4901	0.039551	risk
MED7	3.71123	0.269452	1.06737	12.9039	0.0391597	risk
ATP5F1C	3.87826	0.257847	1.07033	14.0526	0.0390713	risk
ARSH	4.55e-08	2.19572e+07	4.93e-15	0.420635	0.0388483	protective
IMPDH2	0.4132	2.42014	0.179033	0.953646	0.038341	protective
RARS1	4.05813	0.246419	1.07959	15.2544	0.0381434	risk
NDUFS1	2.34926	0.425666	1.04792	5.26665	0.0381162	risk
SGPL1	5.24109	0.1908	1.09878	24.9996	0.0376966	risk
MCEE	2.56189	0.390337	1.05549	6.2182	0.0375865	risk
LARS2	0.0938124	10.6596	0.0100842	0.872724	0.0375625	protective
GPX2	5.68268	0.175973	1.10899	29.119	0.037155	risk
PPARD	0.172696	5.79051	0.0331703	0.899118	0.0369522	protective
PHYH	2.78148	0.35952	1.0642	7.2699	0.0368964	risk
SELENOI	2.05197	0.487336	1.04507	4.02902	0.0367969	risk
CSNK2A1	5.61249	0.178174	1.11186	28.331	0.0367681	risk
ACBD4	5.36218	0.186491	1.10909	25.9248	0.0367307	risk
PLPP3	2.24687	0.445064	1.05187	4.79947	0.0365683	risk
GSTM4	0.282863	3.53528	0.086671	0.923166	0.0363997	protective
COA6	2.68498	0.372443	1.06594	6.76314	0.0361317	risk
COX5B	4.84864	0.206243	1.10817	21.2146	0.0360513	risk
PCK1	2595.48	0.000385285	1.68722	3.99268e+06	0.0357579	risk
HSD3B2	8.18e+18	1.22e-19	19.7628	3.39e+36	0.0353669	risk
DHCR24	1.97088	0.507388	1.04847	3.70479	0.035122	risk
SAMD8	2.36324	0.423147	1.062	5.25887	0.0350866	risk
PPARA	5.13442	0.194764	1.12277	23.4796	0.0349215	risk
HSD17B4	4.85	0.206186	1.11981	21.0059	0.0347496	risk
CTH	0.350802	2.85061	0.13275	0.92702	0.0346173	protective
NNT	2.094	0.477556	1.05515	4.15565	0.0345608	risk
MARS2	2.91767	0.342739	1.08178	7.86922	0.0344082	risk
CDK8	3.03336	0.329668	1.08569	8.47505	0.0342774	risk
SGMS2	9.92554	0.10075	1.18979	82.8017	0.0339623	risk
DDX21	2.20191	0.454151	1.06183	4.56609	0.0339057	risk
ORMDL1	3.46956	0.288221	1.09923	10.9512	0.0338975	risk
PNPLA7	0.208249	4.80194	0.0491792	0.881832	0.0331107	protective
MTMR6	2.60634	0.38368	1.0804	6.28751	0.0330013	risk
CLOCK	2.58094	0.387456	1.08211	6.1558	0.032525	risk
INPPL1	3.71141	0.269439	1.11698	12.332	0.0323111	risk
SLC25A13	4.44916	0.224762	1.1371	17.4083	0.0319887	risk
AMPD3	0.108619	9.20648	0.0143151	0.824173	0.0317943	protective
TYMS	4.25675	0.234921	1.13925	15.9051	0.0312548	risk
ENTPD5	4.31629	0.231681	1.14179	16.3167	0.0311305	risk
GOT1	3.16139	0.316317	1.11592	8.95616	0.0302805	risk
COX7A1	1.63687	0.610921	1.04809	2.5564	0.0302748	risk
NOX4	4.55563	0.219508	1.15681	17.9406	0.0301397	risk
NCOA3	3.43708	0.290945	1.12662	10.4858	0.0300475	risk
STARD4	6.05448	0.165167	1.20111	30.5189	0.0291091	risk
ELOVL6	2.74809	0.363889	1.11032	6.80166	0.0287948	risk
VAPB	4.43954	0.225248	1.16809	16.8734	0.0286673	risk
B4GALNT1	5.87249	0.170286	1.2138	28.4118	0.0277473	risk
EHHADH	0.165593	6.0389	0.0333857	0.821342	0.0277469	protective
GDA	180000000000	5.54e-12	17.4413	1.87e+21	0.0275981	risk
NPAS2	3.83138	0.261002	1.16907	12.5565	0.026562	risk
COX6A1	3.89753	0.256573	1.17166	12.9652	0.0265347	risk
CIDEC	9.81e-08	1.01893e+07	6.41e-14	0.15025	0.0263628	protective
ANGPTL4	2.05901	0.48567	1.08885	3.89359	0.0262954	risk
PIK3R2	6250000000000	1.6e-13	32.3622	1.21e+24	0.0262692	risk
SLCO1A2	4.40815	0.226852	1.19599	16.2475	0.0258228	risk
NUDT19	2.84702	0.351245	1.13477	7.14288	0.0257908	risk
ALOX12	0.03912	25.5624	0.00226638	0.675251	0.0257372	protective
DNAJC15	5.48692	0.182251	1.23608	24.3562	0.0251765	risk
DGAT1	2.80495	0.356513	1.1401	6.90093	0.0247417	risk
HACD2	0.428389	2.33433	0.205094	0.894798	0.0240863	protective
MTHFR	0.358297	2.79098	0.146927	0.873742	0.0240255	protective
HILPDA	6.92286	0.144449	1.29332	37.0565	0.0237922	risk
DLST	7.392	0.135281	1.30854	41.7576	0.0235517	risk
ATP5PD	7.02717	0.142305	1.3008	37.9621	0.02348	risk
MTHFD1	7.59062	0.131742	1.32069	43.6267	0.0231038	risk
DHCR7	2.48786	0.401953	1.13346	5.46064	0.0230687	risk
GSS	2.85449	0.350325	1.15519	7.05352	0.0230553	risk
SMS	3.04982	0.327889	1.16659	7.97317	0.0229532	risk
MED4	4.19433	0.238417	1.22082	14.4103	0.0227975	risk
POMC	1.76645	0.566106	1.08261	2.88227	0.0227445	risk
CTPS1	2.90628	0.344083	1.16048	7.2784	0.0227433	risk
CUBN	0.301173	3.32035	0.107513	0.843671	0.0224059	protective
HADHB	3.5683	0.280245	1.20033	10.6078	0.0221116	risk
GPD1L	0.277916	3.5982	0.0929802	0.830688	0.0219047	protective
PCCB	5.51873	0.181201	1.28114	23.7728	0.0218787	risk
ESYT2	3.31755	0.301428	1.19026	9.24679	0.0218482	risk
NT5M	4.27652	0.233835	1.23722	14.7821	0.0216562	risk
DGKH	6.55545	0.152545	1.32641	32.3987	0.0210849	risk
SMPD1	0.305201	3.27653	0.111478	0.835567	0.0209122	protective
NDUFS2	8.2526	0.121174	1.37971	49.3621	0.0207411	risk
ZNF706	4.04642	0.247132	1.23884	13.2168	0.020634	risk
ASPH	2.1116	0.473574	1.12222	3.97327	0.0204783	risk
COX7A2	4.24003	0.235847	1.25243	14.3544	0.0202481	risk
VAPA	6.95694	0.143741	1.3542	35.7399	0.0201738	risk
NDUFA9	10.2066	0.0979754	1.44036	72.3261	0.0200616	risk
UQCRFS1	7.3827	0.135452	1.37108	39.7529	0.0199452	risk
SCD5	1.58367	0.631443	1.07566	2.3316	0.0198304	risk
ECHS1	9.80311	0.102008	1.43885	66.7901	0.0197215	risk
ME3	0.158963	6.29076	0.0338772	0.74591	0.0197204	protective
ATP5F1A	6.58239	0.151921	1.35343	32.0134	0.0195451	risk
CPNE3	2.28892	0.436886	1.14331	4.58245	0.0193811	risk
FITM2	3.51417	0.284562	1.22546	10.0773	0.0193753	risk
NFYC	0.248393	4.02588	0.0774369	0.796763	0.0191799	protective
MBOAT2	2.99089	0.334349	1.19704	7.47292	0.0190312	risk
CHPT1	3.77597	0.264832	1.24636	11.4397	0.0188045	risk
TECRL	1.98e+46	5.06e-47	5.59822e+07	6.98e+84	0.0185769	risk
CERS6	3.031	0.329924	1.20676	7.61291	0.0182782	risk
BID	5.63952	0.17732	1.34241	23.6919	0.0181738	risk
COX7B	3.0595	0.326851	1.21694	7.69182	0.0174359	risk
NDUFA12	5.63561	0.177443	1.36033	23.3473	0.0171119	risk
RRM2B	1.676	0.596659	1.0975	2.55942	0.0168174	risk
CBS	17.2456	0.0579858	1.67725	177.32	0.0166243	risk
ALDH3B1	0.32977	3.03242	0.133044	0.817383	0.0166037	protective
NCOA2	2.24262	0.445908	1.15881	4.3401	0.0165077	risk
AGPAT3	3.81791	0.261923	1.28195	11.3706	0.0161265	risk
LBR	3.23287	0.309323	1.24472	8.39659	0.0159746	risk
ACOX3	4.57806	0.218433	1.32879	15.7728	0.0159364	risk
ALOXE3	12.3039	0.0812751	1.59872	94.692	0.0159264	risk
HSD17B8	0.420173	2.37997	0.207808	0.849558	0.0157855	protective
AGPAT5	3.18397	0.314073	1.24605	8.13586	0.0155403	risk
UBE2I	0.0509507	19.6268	0.00457683	0.5672	0.0154716	protective
PNPLA2	0.0894109	11.1843	0.012723	0.628334	0.0152216	protective
ACACB	3.64614	0.274263	1.28396	10.3541	0.0151264	risk
NDUFS4	5.94428	0.168229	1.41331	25.0011	0.0150173	risk
NDUFB6	5.54897	0.180214	1.39633	22.0514	0.014925	risk
HPRT1	2.40674	0.415499	1.18665	4.88131	0.0149208	risk
NUP205	5.69209	0.175683	1.40368	23.0821	0.0149042	risk
SLC27A3	4.95116	0.201973	1.36726	17.9294	0.0148342	risk
QDPR	2.15161	0.464768	1.16475	3.97463	0.0144051	risk
DNMT3B	7.9892	0.125169	1.5136	42.1692	0.0143534	risk
NDUFA4	8.05398	0.124162	1.51691	42.7622	0.0143198	risk
SPHK1	1.94268	0.514754	1.14209	3.30447	0.0142794	risk
FABP3	2.10635	0.474756	1.16073	3.82232	0.0142776	risk
PLK4	7.16122	0.139641	1.48791	34.4664	0.0140639	risk
SLC25A17	7.96762	0.125508	1.52597	41.6016	0.013849	risk
PRXL2B	0.341667	2.92683	0.145311	0.803354	0.0138195	protective
PFAS	7.66694	0.13043	1.51775	38.7297	0.0137072	risk
GLYCTK	14.2339	0.0702548	1.72282	117.6	0.0137072	risk
PLAAT1	0.198414	5.03997	0.0550947	0.714553	0.0133579	protective
SUMF1	0.142414	7.0218	0.0305032	0.664902	0.0131725	protective
LCLAT1	4.64482	0.215294	1.37932	15.6413	0.0131718	risk
PLA2G1B	0.0174863	57.1876	0.000722023	0.423491	0.0128335	protective
FARSB	5.52753	0.180913	1.43957	21.2241	0.0127477	risk
NDUFS6	5.81541	0.171957	1.45864	23.1853	0.0125975	risk
CERS2	5.607	0.178349	1.45123	21.6632	0.0124192	risk
ABCC1	4.64413	0.215325	1.39599	15.45	0.0122822	risk
COX10	46.6969	0.0214147	2.32253	938.89	0.0120627	risk
TGS1	1.99115	0.502223	1.16375	3.40681	0.0119581	risk
UQCR10	5.0715	0.19718	1.43919	17.8713	0.0115205	risk
MMAA	4.54899	0.219829	1.40541	14.7241	0.0114761	risk
PLEKHA1	2.22951	0.448529	1.19854	4.14732	0.0113462	risk
MED29	8.68219	0.115178	1.62962	46.2564	0.0113381	risk
ATP5F1B	9.34098	0.107055	1.66005	52.5611	0.011245	risk
PTPN13	1.98407	0.504015	1.16831	3.36942	0.0112236	risk
DONSON	4.28181	0.233546	1.39663	13.1273	0.0109468	risk
SDHA	9.3174	0.107326	1.67318	51.8857	0.0108507	risk
FAHD1	5.41258	0.184755	1.48081	19.7838	0.0106611	risk
ACOT11	0.00991388	100.869	0.000287806	0.341497	0.010621	protective
UQCR11	12.6326	0.0791602	1.81701	87.8271	0.0103597	risk
PLA2G15	0.241302	4.14418	0.0813833	0.715464	0.0103548	protective
SLC25A6	0.340204	2.93941	0.149319	0.775112	0.010279	protective
ACAT2	3.59692	0.278016	1.35326	9.56046	0.010273	risk
MED11	9.0914	0.109994	1.69004	48.9061	0.0101338	risk
CERS5	19.2825	0.0518605	2.02611	183.512	0.0100467	risk
ADK	5.82944	0.171543	1.52414	22.2961	0.0100042	risk
NDUFA2	10.8703	0.0919941	1.77232	66.6711	0.00992612	risk
PC	0.355551	2.81254	0.162011	0.780295	0.00992076	protective
AACS	11.768	0.0849765	1.80813	76.5899	0.00988774	risk
MTMR8	270.825	0.00369242	3.91733	18723.6	0.00954978	risk
LTA4H	0.274791	3.63913	0.103614	0.72876	0.00943709	protective
LHB	3.93039	0.254428	1.39898	11.0423	0.00940422	risk
EPHX2	0.345989	2.89027	0.155564	0.76951	0.0092579	protective
ACACA	6.63065	0.150815	1.60008	27.4772	0.00910725	risk
DLD	4.43119	0.225673	1.44959	13.5455	0.00902205	risk
ME1	1.94708	0.513589	1.1812	3.20956	0.00897499	risk
OAT	3.98673	0.250832	1.4152	11.2309	0.00886679	risk
STARD7	6.24745	0.160065	1.58428	24.6362	0.00886392	risk
GLRX2	5.36372	0.186438	1.52494	18.866	0.00885687	risk
EPRS1	3.74303	0.267163	1.40165	9.99559	0.00844602	risk
ATP5PF	7.50397	0.133263	1.67914	33.5348	0.00832832	risk
MORC2	22.4289	0.0445853	2.22542	226.05	0.00832556	risk
AK1	0.123755	8.0805	0.0262314	0.583851	0.00829526	protective
KPNB1	6.31373	0.158385	1.61301	24.7135	0.00812935	risk
IARS1	3.4405	0.290656	1.38449	8.54976	0.00780388	risk
COX6A2	0.416641	2.40015	0.218735	0.793609	0.00774258	protective
MDH1	3.39138	0.294865	1.38443	8.30769	0.00754978	risk
ACLY	7.09179	0.141008	1.68631	29.8246	0.0075182	risk
WARS1	1.51794	0.658786	1.11857	2.0599	0.0073773	risk
LIPE	0.0906745	11.0285	0.0156999	0.52369	0.00729797	protective
LYPLA1	1.93352	0.51719	1.19654	3.12444	0.00708598	risk
CYP51A1	5.72518	0.174667	1.61462	20.3006	0.00689625	risk
RXRB	0.115975	8.62253	0.0243343	0.552729	0.00684795	protective
MED30	5.37038	0.186207	1.59042	18.1342	0.00678359	risk
CSNK2A2	0.233255	4.28716	0.0813683	0.66866	0.00674858	protective
HLCS	7.21561	0.138588	1.72855	30.1207	0.00671585	risk
ATP5ME	6.28949	0.158995	1.66705	23.7292	0.00664126	risk
CYCS	4.9485	0.202081	1.56156	15.6816	0.00658147	risk
PITPNB	6.18199	0.16176	1.66311	22.9792	0.00654133	risk
PI4K2B	2.87865	0.347385	1.35398	6.12021	0.00600646	risk
PDHA1	6.39089	0.156473	1.7032	23.9805	0.0059736	risk
DHRS7B	4.34908	0.229934	1.5282	12.3769	0.00587429	risk
PLA2G4C	2.5396	0.393762	1.31142	4.918	0.00571003	risk
NDUFAB1	12.0856	0.0827432	2.07141	70.5128	0.00561949	risk
GGT1	180.959	0.0055261	4.56946	7166.34	0.0056153	risk
CBR1	3.42029	0.292373	1.43372	8.15951	0.00556965	risk
ALDH1L1	0.291148	3.43468	0.121841	0.695718	0.00549865	protective
HEXB	6.807	0.146908	1.76069	26.3166	0.00543755	risk
FDPS	50.489	0.0198063	3.18026	801.548	0.00543359	risk
P4HA2	5.91637	0.169023	1.70096	20.5787	0.00518722	risk
GFUS	4.03858	0.247612	1.51888	10.7382	0.00514708	risk
ABHD3	2.33342	0.428555	1.29115	4.21705	0.00501191	risk
PLA2G4A	3.20381	0.312129	1.42107	7.22296	0.00499711	risk
SUMF2	4.67379	0.213959	1.59275	13.7148	0.00499405	risk
SEC24D	3.26602	0.306183	1.4302	7.45835	0.00496584	risk
MTHFD2	5.55374	0.180059	1.67996	18.36	0.00494923	risk
UPP1	4.75326	0.210382	1.61054	14.0285	0.00475714	risk
ACOT2	8.95395	0.111683	1.95784	40.9497	0.00471142	risk
PIK3C2A	1.82888	0.546783	1.20354	2.77913	0.00468752	risk
OSBPL3	4.20504	0.23781	1.56486	11.2996	0.00440153	risk
DGAT2	13.7252	0.0728585	2.27323	82.8696	0.00430198	risk
PISD	12.9428	0.0772627	2.23186	75.0574	0.00430129	risk
SYNJ2	2.25352	0.44375	1.29133	3.93265	0.00423753	risk
ME2	5.00396	0.199842	1.6612	15.0732	0.00420868	risk
LOXL2	3.05708	0.327109	1.42723	6.54818	0.00403656	risk
TRIB3	3.17418	0.315042	1.44484	6.9734	0.00402272	risk
STAR	7.02e-07	1.42443e+06	4.53e-11	0.0108721	0.0039953	protective
NT5E	1.66705	0.599862	1.17991	2.3553	0.00375345	risk
ARF1	12.391	0.080704	2.26028	67.9278	0.00373947	risk
ATP5PO	5.34969	0.186927	1.72773	16.5647	0.00363522	risk
CPNE7	3.07402	0.325307	1.44279	6.5495	0.0036162	risk
DNPH1	6.46759	0.154617	1.84499	22.672	0.00353423	risk
G0S2	3.46314	0.288755	1.5062	7.96266	0.00345378	risk
OXCT1	2.90932	0.343722	1.42376	5.94496	0.00340121	risk
ACSF2	0.274873	3.63805	0.11601	0.651278	0.00334329	protective
PLA2G2C	5.65e-06	177125	1.81e-09	0.0175892	0.00323551	protective
DPEP1	15.2273	0.0656717	2.49694	92.8615	0.00315795	risk
ATP5F1E	4.80303	0.208202	1.69973	13.5723	0.00306795	risk
UQCRB	6.28491	0.159111	1.86243	21.2089	0.00305548	risk
ACADVL	3.42325	0.29212	1.51691	7.72531	0.00304303	risk
CCNB1	4.50361	0.222044	1.67429	12.1141	0.00287467	risk
ACAD10	6.93338	0.14423	1.94291	24.7422	0.00285211	risk
IMMP2L	11.1029	0.0900665	2.28599	53.9263	0.00283276	risk
NDUFB8	9.99857	0.100014	2.2077	45.2831	0.00281204	risk
ASS1	3.35565	0.298005	1.51936	7.41126	0.00274763	risk
CERS1	10.3331	0.096776	2.24585	47.5427	0.00270913	risk
SDHC	13.6213	0.0734142	2.48374	74.7024	0.00263239	risk
ARG2	6.08111	0.164444	1.87677	19.704	0.00261654	risk
NUP88	7.78558	0.128443	2.04808	29.5961	0.00259374	risk
AHCYL2	0.522821	1.9127	0.343174	0.796509	0.00253468	protective
AK8	0.0212457	47.0684	0.00175215	0.257614	0.00248404	protective
NME1	4.18371	0.239023	1.65824	10.5554	0.00243677	risk
GGPS1	13.1585	0.0759963	2.49408	69.4233	0.00238957	risk
AHRR	5865.09	0.0001705	22.1229	1.55491e+06	0.00230667	risk
FDFT1	0.35434	2.82215	0.182145	0.689321	0.00224487	protective
CDC45	7.56426	0.132201	2.0715	27.6216	0.00219825	risk
PTDSS1	3.92972	0.254471	1.63661	9.4358	0.00219692	risk
AGPAT2	0.159127	6.28428	0.0492732	0.513899	0.00211939	protective
ATP5MC3	10.095	0.0990586	2.31284	44.0626	0.00210359	risk
BCAT1	3.14935	0.317526	1.52064	6.52251	0.00201319	risk
FOLH1	72.8794	0.0137213	4.83072	1099.51	0.0019519	risk
ACSL3	4.91876	0.203303	1.79737	13.4609	0.00192577	risk
ACSL1	3.10771	0.321781	1.53377	6.29678	0.00164869	risk
NDUFB3	17.2428	0.0579951	2.93278	101.377	0.00163039	risk
ARHGAP11A	15.1824	0.0658656	2.80247	82.251	0.00160313	risk
NDUFB1	11.3896	0.0877991	2.51662	51.5469	0.00158818	risk
NDUFB4	0.0589425	16.9657	0.0102097	0.340284	0.00155054	protective
CABYR	7.25022	0.137927	2.13375	24.6354	0.00150157	risk
PLIN2	0.319342	3.13144	0.157942	0.645676	0.00148396	protective
HACD1	7.84481	0.127473	2.20255	27.9409	0.00148126	risk
AK4	4.01235	0.249231	1.71313	9.3974	0.00137568	risk
PNP	4.77633	0.209366	1.83627	12.4237	0.00134587	risk
UCK2	14.9734	0.0667851	2.86839	78.1632	0.00132847	risk
CDK1	3.95395	0.252912	1.70848	9.15063	0.00132267	risk
ITPA	7.32815	0.13646	2.17453	24.6958	0.00131282	risk
PMVK	10.173	0.0982996	2.47631	41.7919	0.00129194	risk
UQCRQ	11.426	0.0875198	2.60572	50.1025	0.00123869	risk
NDUFA6	4.89049	0.204478	1.87827	12.7335	0.00114993	risk
MTMR14	0.0167908	59.5566	0.0014303	0.197112	0.00114475	protective
CYC1	4.46516	0.223956	1.81709	10.9723	0.00110653	risk
AKR1C4	1.7e+33	5.88e-34	18900000000000	1.53e+53	0.0010979	risk
SCAP	0.135908	7.35791	0.0411827	0.448514	0.00105216	protective
ATP5MF	12.7562	0.0783934	2.79118	58.298	0.00102371	risk
SLC44A3	0.360276	2.77565	0.195946	0.662421	0.00101845	protective
GLB1	0.0419593	23.8326	0.00637654	0.276103	0.000971046	protective
GART	19.6359	0.0509271	3.35002	115.094	0.000967191	risk
PADI3	7.96505e+07	1.26e-08	1669.43	3800000000000	0.000933093	risk
NDUFAF1	13.456	0.0743164	2.8901	62.6494	0.000925268	risk
ENTPD6	0.19304	5.18027	0.072945	0.510856	0.000924093	protective
PTGS2	366.476	0.00272869	11.2698	11917.3	0.000889229	risk
FADS1	4.92915	0.202875	1.92729	12.6066	0.000870385	risk
TNFRSF21	3.17924	0.314541	1.6099	6.27837	0.000863793	risk
NDUFA1	16.2478	0.0615469	3.15809	83.5916	0.000849992	risk
DECR1	3.83353	0.260856	1.74367	8.42819	0.000828131	risk
GLA	7.28726	0.137226	2.29463	23.1428	0.000755202	risk
CENPF	5.43479	0.184	2.0319	14.5366	0.000745356	risk
ORMDL2	9.92988	0.100706	2.61568	37.6966	0.000744483	risk
AIFM2	6.39071	0.156477	2.20054	18.5596	0.000649896	risk
DTYMK	17.8164	0.0561281	3.40595	93.1969	0.000645667	risk
NUDT15	11.9366	0.0837757	2.87376	49.5808	0.000642739	risk
SMARCD3	14.174	0.0705516	3.18488	63.0803	0.000500109	risk
RRM2	5.6359	0.177434	2.14262	14.8245	0.000457838	risk
COX5A	13.3341	0.0749956	3.16968	56.0935	0.000409678	risk
MGLL	1.71516	0.583037	1.27162	2.3134	0.0004094	risk
UGT8	5.49574	0.181959	2.13694	14.1339	0.000406847	risk
SRD5A3	4.81893	0.207515	2.0201	11.4955	0.000392418	risk
NDUFB9	4.8516	0.206117	2.0298	11.5962	0.000381857	risk
AKR1D1	1.09e+45	9.2e-46	2.38e+20	4.95e+69	0.000344087	risk
AGPAT4	32.1573	0.0310972	4.82332	214.394	0.000336433	risk
NDUFB2	20.8125	0.048048	3.97553	108.957	0.00032558	risk
COX6C	3.89619	0.256661	1.85998	8.16156	0.000312334	risk
IDH2	7.9925	0.125117	2.58868	24.6767	0.000302001	risk
HNMT	0.197474	5.06396	0.0823318	0.473644	0.000278873	protective
SQLE	2.29698	0.435355	1.47994	3.56509	0.00020914	risk
TNFAIP8L3	14.6125	0.0684345	3.57482	59.7305	0.00018897	risk
FABP5	3.44884	0.289952	1.80715	6.58193	0.000173668	risk
HSD11B2	15.0148	0.066601	3.75701	60.0062	0.00012684	risk
ABCB4	8.3739	0.119419	2.89857	24.192	8.64e-05	risk
POLA1	2.91724	0.34279	1.7345	4.90647	5.44e-05	risk
CHCHD2	195.48	0.00511562	15.2937	2498.56	4.95e-05	risk
